# Supplementary material for: Rapid detection and molecular epidemiology of β-lactamase producing Enterobacteriaceae isolated from food animals and in-contact humans in Nigeria
Source: PLoS One. 2024 Apr 11;19(4):e0289190. doi: 10.1371/journal.pone.0289190 (PMC11008865; doi:10.1371/journal.pone.0289190)
Supplement: S2 Table — (XLSX) [file pone.0289190.s002.xlsx]

## Sheet: Sheet1
Rapid detection and molecular epidemiology of β-lactamase producing Enterobacteriaceae isolated from food animals and in-contact humans in Nigeria. Solomon O. Olorunleke, M. Kirchner, N. Duggett, M. K. Stevens, K. F. Chah, J.A Nwanta, L. A. Brunton, and M. F. Anjum.
		S2 Table. Enterobacteriaceae isolated from food animals and incontact humans in Southeast Nigeria
ISOLATE CODE	STATE	SAMPLING LEVEL	SPECIE	STRAIN	AMR Phenotypic Pattern	TEM	16S	SHV	CTX-M
AAB006	Abia	Abattoir	Cattle	Escherichia coli	CAZ+CTX+ATM+AMP+OFX+NOR+CIP+ENR+STX+TE
AAB007	Abia	Abattoir	Cattle	Klebsiella pneumoniae	CAZ+CTX+ATM+AMP+CN+S+STX+TE
AAB008	Abia	Abattoir	Cattle	Enterobacter cloacae	CAZ+CTX+ATM+AMP+S+STX+TE
AAB011	Abia	Abattoir	Cattle	Escherichia coli	CAZ+CTX+ATM+AMP
AAB015	Abia	Abattoir	Cattle	Escherichia coli	CAZ+CTX+ATM+AMP+AMC+OFX+NOR+CIP+ENR+CN+S+STX+TE						LEGEND
AAB016	Abia	Abattoir	Cattle	Escherichia coli	CAZ+CTX+ATM+AMP+S+STX+TE						MEM	Meropenem
AAB018	Abia	Abattoir	Cattle	Escherichia coli	CAZ+CTX+ATM+AMP++OFX+NOR+CIP+ENR+S+STX+TE						CAZ	Ceftazidime
AAB020	Abia	Abattoir	Cattle	Klebsiella pneumoniae	CAZ+CTX+ATM+AMP+OFX+NOR+CIP+ENR+CN+S+STX+TE						CTX	Cefotaxime
AAB022	Abia	Abattoir	Cattle	Klebsiella pneumoniae	CAZ+CTX+ATM+AMP+S+STX+TE						ATM	Aztreonam
AAB025	Abia	Abattoir	Cattle	Escherichia coli	CAZ+CTX+ATM+AMP+AMC+OFX+NOR+CIP+ENR+S+STX+TE						AMP	Ampicillin
AAB028	Abia	Abattoir	Cattle	Escherichia coli	CAZ+CTX+ATM+AMP+AMC++NOR+CIP+ENR+S+STX+TE						AMC	Amoxycillin/Clavulanic acid
AAB032	Abia	Animal Market	Cattle	Enterobacter cloacae	CAZ+CTX+ATM+AMP+NOR+CIP+ENR+S+STX+TE						OFX	Ofloxacin
AAB050	Abia	Farm	Human	Escherichia coli	CAZ+CTX+ATM+AMP+AMC+TE						NOR	Norfloxacin
AAB054	Abia	Farm	Goat	Escherichia coli	CAZ+CTX+ATM+AMP++OFX+NOR+CIP+ENR+STX+TE						CIP	Ciprofloxacin
AAB055	Abia	Farm	Goat	Escherichia coli	CAZ+CTX+ATM+AMP+OFX+NOR+CIP+ENR+STX+TE						ENR	Enrofloxacin
AAB056	Abia	Farm	Goat	Klebsiella pneumoniae	CAZ+CTX+ATM+AMP+S+STX+TE						CN	Gentamicin
AAB057	Abia	Farm	Goat	Escherichia coli	CAZ+CTX+ATM+AMP+S+STX+TE						S	Streptomycin
AAB058	Abia	Farm	Goat	Escherichia coli	CAZ+CTX+ATM+AMP+OFX+NOR+CIP+ENR+CN+S+STX+TE						STX	Sulfamethoxazole/Trimethorpim
AAB060	Abia	Farm	Goat	Escherichia coli	CAZ+CTX+ATM+AMP+STX+TE						TE	Tetracycline
AAB064	Abia	Abattoir	Goat	Escherichia coli	CAZ+CTX+ATM+AMP+S+STX+TE							Positive
AAB065	Abia	Abattoir	Goat	Escherichia coli	CAZ+CTX+ATM+AMP+OFX+NOR+CIP+ENR+S+STX+TE							Negative
AAB068	Abia	Farm	Chicken	Escherichia coli	CTX+ATM+AMP+S+STX+TE
AAB069	Abia	Farm	Chicken	Escherichia coli	CAZ+CTX+ATM+AMP+ENR+CN+S+STX+TE
AAB070	Abia	Farm	Goat	Escherichia coli	CTX+ATM+AMP
AAB081	Abia	Farm	Chicken	Escherichia coli	CAZ+CTX+ATM+AMP+CIP+ENR+CN+S+STX+TE
AAB082	Abia	Farm	Chicken	Escherichia coli	CTX+ATM+AMP+S+STX+TE
AAB083	Abia	Farm	Chicken	Escherichia coli	CTX+AMP+CN+S+STX+TE
AAB095	Abia	Abattoir	Human	Klebsiella pneumoniae	CAZ+CTX+ATM+AMP+CN+S+STX+TE
AAB096	Abia	Farm	Human	Escherichia coli	CAZ+CTX+ATM+AMP+OFX+NOR+CIP+ENR+STX+TE
AAB101	Abia	Farm	Chicken	Escherichia coli	CAZ+CTX+ATM+AMP+CIP+ENR+CN+S+STX+TE
AAB110	Abia	Animal Market	Chicken	Escherichia coli	CAZ+CTX+ATM+AMP+ENR+S+STX+TE
AAB113	Abia	Animal Market	Chicken	Klebsiella pneumoniae	CAZ+CTX+ATM+AMP+CN+S+STX
AAB114	Abia	Animal Market	Chicken	Escherichia coli	CAZ+CTX+ATM+AMP+S+STX+TE
AAB115	Abia	Animal Market	Chicken	Klebsiella pneumoniae	CAZ+CTX+ATM+AMP+ENR+S+STX+TE
AAB118	Abia	Farm	Pig	Escherichia coli	MEM+CAZ+CTX+ATM+AMP+AMC+S
AAB119	Abia	Farm	Pig	Escherichia coli	CAZ+CTX+ATM+AMP
AAB120	Abia	Farm	Pig	Escherichia coli	CAZ+CTX+ATM+AMP+CIP+ENR+S+STX+TE
AAB121	Abia	Farm	Pig	Escherichia coli	MEM+CAZ+CTX+ATM+AMP+S
AAB123	Abia	Farm	Pig	Escherichia coli	CAZ+CTX+ATM+AMP
AAB124	Abia	Farm	Pig	Escherichia coli	CAZ+CTX+ATM+AMP+NOR+STX+TE
AAB125	Abia	Farm	Pig	Escherichia coli	MEM+CAZ+CTX+ATM+AMP
AAB126	Abia	Farm	Pig	Escherichia coli	CAZ+CTX+ATM+AMP+CN+S+STX
AAB127	Abia	Farm	Pig	Escherichia coli	MEM+CAZ+CTX+ATM+AMP+AMC+S+STX+TE
AAB128	Abia	Farm	Pig	Escherichia coli	CAZ+CTX+ATM+AMP+ENR+S+STX+TE
AAB129	Abia	Farm	Pig	Escherichia coli	MEM+CAZ+ATM
AAB130	Abia	Farm	Pig	Escherichia coli	CAZ+CTX+ATM+AMP+ENR+S
AAB135	Abia	Farm	Human	Escherichia coli	CAZ+CTX+ATM+AMP+OFX+NOR+CIP+ENR+STX+TE
AAB140	Abia	Farm	Human	Escherichia coli	MEM+CAZ+CTX+ATM+AMP+AMC+CN+STX+TE
AB102	Abia	Farm	Human	Escherichia coli	CAZ+CTX+ATM+AMP++OFX+NOR+CIP+ENR+S+STX+TE
AEB005	Ebonyi	Farm	Pig	Escherichia coli	CAZ+CTX+ATM+AMP+AMC+STX+TE
AEB005i	Ebonyi	Farm	Sheep	Escherichia coli	CTX+ATM+AMP+S+STX+TE
AEB007	Ebonyi	Farm	Sheep	Escherichia coli	CAZ+CTX+ATM+AMP+STX+TE
AEB007i	Ebonyi	Farm	Pig	Escherichia coli	CAZ+CTX+ATM+AMP+CN+S+STX+TE
AEB008	Ebonyi	Farm	Sheep	Escherichia coli	CAZ+CTX+ATM+AMP+CN+S+STX+TE
AEB010	Ebonyi	Farm	Sheep	Escherichia coli	CAZ+CTX+ATM+AMP+ENR+S+STX+TE
AEB011	Ebonyi	Farm	Sheep	Escherichia coli	CAZ+CTX+ATM+AMP+S+STX+TE
AEB014	Ebonyi	Farm	Sheep	Escherichia coli	CAZ+CTX+ATM+AMP+S+STX+TE
AEB015	Ebonyi	Farm	Pig	Escherichia coli	CAZ+CTX+ATM+AMP+S+STX+TE
AEB020	Ebonyi	Farm	Human	Escherichia coli	CAZ+CTX+ATM+AMP+S+STX+TE
AEB022	Ebonyi	Farm	Sheep	Escherichia coli	MEM+CAZ+CTX+ATM+AMP+S+STX+TE
AEB025	Ebonyi	Farm	Human	Escherichia coli	MEM+CAZ+CTX+ATM+AMP
AEB028	Ebonyi	Farm	Sheep	Escherichia coli	CAZ+CTX+ATM+AMP+S+STX+TE
AEB029	Ebonyi	Farm	Pig	Escherichia coli	MEM+CAZ+ATM
AEB032	Ebonyi	Farm	Chicken	Escherichia coli	MEM+CAZ+CTX+ATM+AMP++OFX+NOR+CIP+ENR+CN+S+STX+TE
AEB033	Ebonyi	Farm	Chicken	Escherichia coli	CAZ+CTX+ATM+AMP+CN+STX+TE
AEB034	Ebonyi	Farm	Chicken	Escherichia coli	CAZ+CTX+ATM+AMP+CN+STX+TE
AEB035	Ebonyi	Farm	Chicken	Escherichia coli	CAZ+CTX+ATM+AMP+OFX+NOR+CIP+ENR+STX+TE
AEB036	Ebonyi	Farm	Chicken	Escherichia coli	CAZ+CTX+ATM+AMP+CN+STX+TE
AEB037	Ebonyi	Farm	Chicken	Escherichia coli	CAZ+CTX+ATM+AMP+AMC+OFX+NOR+CIP+ENR+STX+TE
AEB039	Ebonyi	Farm	Chicken	Escherichia coli	CAZ+CTX+ATM+AMP+AMC+OFX+NOR+CIP+ENR+STX+TE
AEB040	Ebonyi	Farm	Chicken	Escherichia coli	CAZ+CTX+ATM+AMP+CN+STX+TE
AEB041	Ebonyi	Farm	Chicken	Escherichia coli	CAZ+CTX+ATM+AMP+CN+STX+TE
AEB042	Ebonyi	Farm	Chicken	Escherichia coli	CAZ+CTX+ATM+AMP+CN+STX+TE
AEB043	Ebonyi	Farm	Chicken	Escherichia coli	CAZ+CTX+ATM+AMP+CN+STX+TE
AEB044	Ebonyi	Farm	Chicken	Escherichia coli	CAZ+CTX+ATM+AMP+CN+STX+TE
AEB045	Ebonyi	Farm	Chicken	Escherichia coli	CAZ+CTX+ATM+AMP+CN+S+STX+TE
AEB048	Ebonyi	Farm	Human	Escherichia coli	CAZ+CTX+ATM+AMP+CN+STX+TE
AEB061	Ebonyi	Farm	Goat	Escherichia coli	CAZ+CTX+ATM+AMP+CN+STX+TE
AEB062	Ebonyi	Farm	Goat	Escherichia coli	CAZ+CTX+ATM+S
AEB066	Ebonyi	Farm	Goat	Escherichia coli	MEM+CAZ+CTX+ATM
AEB068	Ebonyi	Farm	Goat	Escherichia coli	CAZ+CTX+ATM+AMP+CN+S+STX+TE
AEB070	Ebonyi	Farm	Chicken	Escherichia coli	CAZ+CTX+ATM+AMP+OFX+NOR+CIP+ENR+CN+S+STX+TE
AEB071	Ebonyi	Farm	Chicken	Escherichia coli	CTX+ATM+AMP+S+STX+TE
AEB073	Ebonyi	Farm	Sheep	Escherichia coli	CAZ+CTX+ATM+AMP+OFX+NOR+CIP+ENR+CN+S+STX+TE
AEB077	Ebonyi	Farm	Cattle	Enterobacter cloacae	CAZ+CTX+ATM+AMP+S+STX+TE
AEB078	Ebonyi	Farm	Cattle	Escherichia coli	CAZ+CTX+ATM+AMP+OFX+NOR+CIP+ENR+STX
AEB080	Ebonyi	Farm	Cattle	Escherichia coli	CAZ+CTX+ATM+AMP+OFX+NOR+CIP+ENR+S+STX+TE
AEB081	Ebonyi	Farm	Cattle	Escherichia coli	CAZ+CTX+ATM+AMP+S+STX+TE
AEB083	Ebonyi	Farm	Cattle	Escherichia coli	CAZ+CTX+ATM+AMP+OFX+NOR+CIP+ENR+S+STX+TE
AEB085	Ebonyi	Farm	Cattle	Escherichia coli	MEM+CAZ+CTX+ATM+AMP+AMC+CN+S+STX+TE
AEB088	Ebonyi	Farm	Cattle	Escherichia coli	MEM+CTX+ATM+AMP+AMC+STX
AEB091	Ebonyi	Farm	Cattle	Escherichia coli	CAZ+CTX+ATM+AMP+AMC+OFX+NOR+CIP+ENR+STX+TE
AEB092	Ebonyi	Farm	Cattle	Escherichia coli	CAZ+CTX+ATM+AMP+AMC+S+STX+TE
BEB001	Ebonyi	Abattoir	Cattle	Escherichia coli	MEM+CAZ+CTX+ATM+AMP+AMC+S+STX+TE
BEB002	Ebonyi	Abattoir	Cattle	Escherichia coli	MEM+CAZ+CTX+ATM+AMP+AMC+S+STX+TE
BEB003	Ebonyi	Abattoir	Cattle	Escherichia coli	MEM+CAZ+CTX+ATM+AMP+AMC+S+STX+TE
BEB004	Ebonyi	Abattoir	Cattle	Escherichia coli	MEM+CAZ+CTX+ATM+AMP+AMC+S+STX+TE
BEB010	Ebonyi	Abattoir	Cattle	Escherichia coli	MEM+CAZ+CTX+ATM+AMP+AMC+S+STX+TE
BEB012	Ebonyi	Abattoir	Cattle	Escherichia coli	MEM+CAZ+CTX+ATM+AMP+AMC+S+STX+TE
BEB013	Ebonyi	Abattoir	Cattle	Escherichia coli	MEM+CAZ+CTX+ATM+AMP+AMC+S+STX+TE
BEB021	Ebonyi	Abattoir	Cattle	Escherichia coli	MEM+CAZ+CTX+ATM+AMP+AMC+S+STX+TE
BEB022	Ebonyi	Abattoir	Cattle	Escherichia coli	MEM+CAZ+CTX+ATM+AMP+AMC+S+STX+TE
BEB028	Ebonyi	Animal Market	Cattle	Escherichia coli	CAZ+CTX+ATM+AMP+S+STX+TE
BEB030	Ebonyi	Animal Market	Cattle	Escherichia coli	CAZ+CTX+ATM+AMP+S+STX+TE
BEB044	Ebonyi	Animal Market	Goat	Escherichia coli	CAZ+CTX+ATM+AMP+S+STX+TE
BEB046	Ebonyi	Animal Market	Goat	Escherichia coli	CAZ+CTX+ATM+AMP+OFX+NOR+CIP+ENR+S+STX+TE
BEB047	Ebonyi	Animal Market	Goat	Escherichia coli	CAZ+CTX+ATM+AMP+OFX+NOR+CIP+ENR+STX+TE
BEB048	Ebonyi	Animal Market	Goat	Escherichia coli	CAZ+CTX+ATM+AMP+OFX+NOR+CIP+ENR+STX+TE
BEB049	Ebonyi	Animal Market	Goat	Escherichia coli	CAZ+CTX+ATM+AMP+OFX+NOR+CIP+ENR+S+STX+TE
BEB050	Ebonyi	Animal Market	Goat	Escherichia coli	CTX+ATM+AMP+S+STX+TE
BEB051	Ebonyi	Animal Market	Goat	Escherichia coli	CAZ+CTX+ATM+AMP+OFX+NOR+CIP+ENR+S+STX+TE
BEB052	Ebonyi	Animal Market	Goat	Escherichia coli	CAZ+CTX+ATM+AMP+S+STX+TE
BEB053	Ebonyi	Abattoir	Goat	Escherichia coli	CAZ+CTX+ATM+AMP+S+STX+TE
BEB055	Ebonyi	Abattoir	Goat	Escherichia coli	CAZ+CTX+ATM+AMP+OFX+NOR+CIP+ENR+S+STX+TE
BEB057	Ebonyi	Abattoir	Goat	Escherichia coli	CAZ+CTX+ATM+AMP+TE
BEB059	Ebonyi	Abattoir	Goat	Escherichia coli	CAZ+CTX+ATM+AMP+OFX+NOR+CIP+ENR+S+STX+TE
BEB060	Ebonyi	Abattoir	Goat	Escherichia coli	CAZ+CTX+ATM+AMP+OFX+NOR+CIP+ENR+S+STX+TE
BEB062	Ebonyi	Abattoir	Goat	Escherichia coli	CAZ+CTX+ATM+AMP+OFX+NOR+CIP+ENR+CN+S+STX+TE
BEB064	Ebonyi	Abattoir	Goat	Escherichia coli	CAZ+CTX+ATM+AMP+CN+S+STX+TE
BEB066	Ebonyi	Animal Market	Sheep	Escherichia coli	CAZ+CTX+ATM+AMP+OFX+NOR+CIP+ENR+S+STX+TE
BEB067	Ebonyi	Animal Market	Sheep	Escherichia coli	CAZ+CTX+ATM+AMP+S+STX
BEB068	Ebonyi	Animal Market	Sheep	Escherichia coli	CAZ+CTX+ATM+AMP+OFX+NOR+CIP+ENR+S+STX
BEB069	Ebonyi	Animal Market	Sheep	Escherichia coli	CAZ+CTX+ATM+AMP+OFX+NOR+CIP+ENR+S+STX+TE
BEB071	Ebonyi	Animal Market	Sheep	Escherichia coli	CTX+ATM+AMP+OFX+CIP+ENR+S+STX+TE
BEB074	Ebonyi	Animal Market	Sheep	Escherichia coli	CAZ+CTX+ATM+AMP+CIP+S+STX+TE
BEB076	Ebonyi	Animal Market	Sheep	Escherichia coli	CAZ+CTX+ATM+AMP
BEB078	Ebonyi	Animal Market	Sheep	Escherichia coli	CAZ+CTX+ATM+AMP+S+STX
BEB079	Ebonyi	Animal Market	Sheep	Escherichia coli	CAZ+CTX+ATM+AMP+OFX+NOR+CIP+ENR+S+STX+TE
BEB080	Ebonyi	Animal Market	Sheep	Escherichia coli	CAZ+CTX+ATM+AMP+OFX+NOR+CIP+ENR+S+STX+TE
BEB081	Ebonyi	Abattoir	Sheep	Escherichia coli	CAZ+CTX+ATM+AMP+AMC+OFX+NOR+CIP+ENR+S+STX+TE
BEB082	Ebonyi	Abattoir	Sheep	Escherichia coli	CAZ+CTX+ATM+AMP+AMC+OFX+NOR+CIP+ENR+S+STX+TE
BEB083	Ebonyi	Abattoir	Sheep	Escherichia coli	CAZ+CTX+ATM+AMP+CIP+S+STX+TE
BEB084	Ebonyi	Abattoir	Sheep	Escherichia coli	CAZ+CTX+ATM+AMP+AMC+OFX+NOR+CIP+ENR+S+STX+TE
BEB086	Ebonyi	Abattoir	Sheep	Escherichia coli	CAZ+CTX+ATM+AMP+S+TE
BEB088	Ebonyi	Abattoir	Sheep	Escherichia coli	CAZ+CTX+ATM+AMP+AMC+CIP+S+STX+TE
BEB090	Ebonyi	Abattoir	Sheep	Escherichia coli	CAZ+CTX+ATM+AMP+CIP+S+STX+TE
BEB099	Ebonyi	Animal Market	Human	Escherichia coli	CAZ+CTX+ATM+AMP+AMC+CIP+CN+S+STX+TE
BEB102	Ebonyi	Animal Market	Human	Klebsiella pneumoniae	CAZ+CTX+ATM+AMP+CIP+CN+S+STX+TE
BEB104	Ebonyi	Animal Market	Human	Escherichia coli	CAZ+CTX+ATM+AMP+TE
BEB105	Ebonyi	Animal Market	Human	Enterobacter cloacae	CAZ+CTX+ATM+AMP+S+STX
BEB106	Ebonyi	Animal Market	Human	Escherichia coli	CAZ+CTX+ATM+AMP
BEB107	Ebonyi	Animal Market	Human	Escherichia coli	CTX+ATM+AMP+OFX+NOR+CIP+ENR+STX+TE
BEB111	Ebonyi	Animal Market	Human	Escherichia coli	CAZ+CTX+ATM+AMP+AMC+S+STX+TE
BEB112	Ebonyi	Animal Market	Human	Escherichia coli	CAZ+CTX+ATM+AMP+AMC+S+STX+TE
BEB129	Ebonyi	Animal Market	Human	Enterobacter cloacae	CAZ+CTX+ATM+AMP+AMC+CN+S+STX+TE
BEB132	Ebonyi	Abattoir	Human	Escherichia coli	CAZ+CTX+ATM+AMP+AMC+CN+STX+TE
BEB137	Ebonyi	Abattoir	Human	Escherichia coli	CAZ+CTX+ATM+AMP+CIP+S+STX+TE
BEB139	Ebonyi	Abattoir	Human	Escherichia coli	CAZ+CTX+ATM+AMP+OFX+NOR+CIP+ENR+S+STX+TE
BEB140	Ebonyi	Abattoir	Human	Escherichia coli	CAZ+CTX+ATM+AMP+S+STX+TE
BEB143	Ebonyi	Abattoir	Human	Escherichia coli	MEM+CAZ+CTX+ATM+AMP+CN+STX+TE
BEB144	Ebonyi	Abattoir	Human	Escherichia coli	CAZ+CTX+ATM+AMP+OFX+NOR+CIP+ENR+CN+S+STX+TE
BEB160	Ebonyi	Abattoir	Human	Enterobacter cloacae	MEM+CAZ+CTX+ATM+AMP+AMC+S+STX
BEB166	Ebonyi	Abattoir	Human	Enterobacter cloacae	CAZ+CTX+ATM+AMP+AMC+CN+S+STX+TE
BEB167	Ebonyi	Abattoir	Human	Klebsiella pneumoniae	MEM+CAZ+CTX+ATM+AMP+AMC+CN+S+STX+TE
BEB168	Ebonyi	Abattoir	Human	Klebsiella pneumoniae	MEM+CAZ+CTX+ATM+AMP+AMC+CIP+CN+S+STX+TE
EN002	Enugu	Abattoir	Pig	Escherichia coli	CAZ+CTX+ATM+AMP+CN+STX+TE
EN003	Enugu	Abattoir	Pig	Escherichia coli	CAZ+CTX+ATM+AMP+CN+STX+TE
EN007	Enugu	Abattoir	Pig	Escherichia coli	CAZ+CTX+ATM+S
EN012	Enugu	Abattoir	Pig	Escherichia coli	CAZ+CTX+ATM+AMP+S+STX+TE
EN014	Enugu	Abattoir	Pig	Escherichia coli	CAZ+ATM+AMP+AMC+CN+S+TE
EN018	Enugu	Abattoir	Pig	Escherichia coli	CAZ+CTX+ATM+AMP+AMC+CN+S+STX+TE
EN019	Enugu	Abattoir	Pig	Escherichia coli	MEM+CAZ+CTX+ATM+AMP+AMC+CN+S+STX+TE
EN020	Enugu	Abattoir	Pig	Escherichia coli	CAZ+CTX+ATM+AMP+AMC+CN+S+STX+TE
EN173	Enugu	Farm	Sheep	Escherichia coli	MEM+CAZ+CTX+ATM+AMP+AMC+S+STX+TE
EN175	Enugu	Farm	Sheep	Klebsiella pneumoniae	MEM+CAZ+CTX+ATM+AMP+AMC+CIP+S+STX+TE
EN176	Enugu	Abattoir	Cattle	Escherichia coli	MEM+CAZ+CTX+ATM+AMP+AMC
EN177	Enugu	Abattoir	Cattle	Escherichia coli	MEM+CAZ+CTX+ATM+AMP+AMC
EN178	Enugu	Abattoir	Cattle	Escherichia coli	MEM+CAZ+CTX+ATM+AMP+AMC+S+STX+TE
EN178	Enugu	Animal Market	Sheep	Escherichia coli	MEM+CAZ+CTX+ATM+AMP+AMC+S+STX+TE
EN179	Enugu	Farm	Sheep	Escherichia coli	MEM+CAZ+CTX+ATM+AMP+AMC+STX+TE
EN180	Enugu	Farm	Sheep	Escherichia coli	MEM+CAZ+CTX+ATM+AMP+AMC+OFX+NOR+CIP+ENR+STX+TE
EN182	Enugu	Animal Market	Sheep	Escherichia coli	MEM+CAZ+CTX+ATM+AMP+AMC+CN+S+STX+TE
EN184	Enugu	Farm	Sheep	Escherichia coli	MEM+CAZ+CTX+ATM+AMP+AMC+S+STX+TE
EN185	Enugu	Animal Market	Sheep	Escherichia coli	MEM+CAZ+CTX+ATM+AMP+AMC+OFX+NOR+CIP+ENR+S+STX+TE
EN186	Enugu	Abattoir	Cattle	Escherichia coli	MEM+CAZ+CTX+ATM+AMP+AMC+OFX+NOR+CIP+ENR+S+STX+TE
EN188	Enugu	Abattoir	Cattle	Escherichia coli	MEM+CAZ+CTX+ATM+AMP+AMC+CN+S+STX+TE
EN189	Enugu	Abattoir	Cattle	Escherichia coli	MEM+CAZ+CTX+ATM+AMP+AMC+S+STX+TE
EN191	Enugu	Abattoir	Cattle	Escherichia coli	MEM+CAZ+CTX+ATM+AMP+AMC+CN+S+STX+TE
EN192	Enugu	Abattoir	Cattle	Escherichia coli	MEM+CAZ+CTX+ATM+AMP+AMC+OFX+NOR+CIP+ENR+S+STX+TE
EN193	Enugu	Abattoir	Cattle	Escherichia coli	MEM+CAZ+CTX+ATM+AMP+AMC
EN194	Enugu	Abattoir	Cattle	Escherichia coli	MEM+CAZ+CTX+ATM+AMP+AMC+S+STX+TE
EN205	Enugu	Animal Market	Chicken	Enterobacter cloacae	MEM+CAZ+CTX+ATM+AMP+AMC+OFX+NOR+CIP+ENR+CN+S+STX+TE
EN207	Enugu	Animal Market	Chicken	Escherichia coli	CAZ+CTX+ATM+AMP+AMC+ENR+CN+S+STX+TE
EN208	Enugu	Farm	Goat	Escherichia coli	CAZ+CTX+ATM+AMP+AMC+OFX+NOR+CIP+ENR+CN+S+STX+TE
EN209	Enugu	Farm	Goat	Escherichia coli	CAZ+CTX+ATM+AMP+AMC+OFX+NOR+CIP+ENR+STX+TE
EN217	Enugu	Animal Market	Goat	Escherichia coli	CAZ+CTX+ATM+AMP+AMC+OFX+NOR+CIP+ENR+CN+S+STX+TE
EN218	Enugu	Animal Market	Goat	Escherichia coli	CAZ+CTX+ATM+AMP+S+STX+TE
EN219	Enugu	Animal Market	Goat	Escherichia coli	CAZ+CTX+ATM+AMP+S+STX+TE
EN220	Enugu	Farm	Pig	Escherichia coli	CAZ+CTX+ATM+AMP+AMC+OFX+NOR+CIP+ENR+STX+TE
EN221	Enugu	Farm	Pig	Escherichia coli	CAZ+CTX+ATM+AMP+S+STX+TE
EN222	Enugu	Farm	Chicken	Escherichia coli	CAZ+CTX+ATM+AMP+AMC+OFX+NOR+CIP+ENR+STX+TE
EN224	Enugu	Farm	Chicken	Klebsiella pneumoniae	CAZ+CTX+ATM+AMP+NOR+S+STX+TE
EN227	Enugu	Farm	Chicken	Klebsiella pneumoniae	MEM+CAZ+CTX+ATM+AMP+OFX+NOR+CIP+ENR+CN+S+STX+TE
EN229	Enugu	Farm	Chicken	Escherichia coli	CAZ+CTX+ATM+AMP+OFX+ENR+CN+S+STX+TE
EN229	Enugu	Farm	Chicken	Escherichia coli	CAZ+CTX+ATM+AMP+OFX+ENR+CN+S+STX+TE
EN235	Enugu	Farm	Chicken	Escherichia coli	CAZ+CTX+ATM+AMP+NOR+CN+STX+TE
EN237	Enugu	Animal Market	Sheep	Escherichia coli	CAZ+CTX+ATM+AMP+OFX+NOR+CIP+ENR+S+STX+TE
EN238	Enugu	Animal Market	Goat	Escherichia coli	MEM+CAZ+CTX+ATM+AMP+AMC+OFX+NOR+CIP+ENR+CN+S+STX+TE
EN239	Enugu	Animal Market	Goat	Escherichia coli	CTX+ATM+AMP+S+STX+TE
EN240	Enugu	Animal Market	Sheep	Escherichia coli	CAZ+CTX+ATM+AMP+STX
EN241	Enugu	Farm	Goat	Escherichia coli	CAZ+CTX+ATM+AMP+CIP+S+TE
EN242	Enugu	Farm	Pig	Escherichia coli	CAZ+CTX+ATM+AMP+OFX+NOR+CIP+ENR+S+STX+TE
EN243	Enugu	Farm	Sheep	Escherichia coli	CAZ+CTX+ATM+AMP+CIP+CN
EN247	Enugu	Farm	Pig	Escherichia coli	CAZ+CTX+ATM+AMP+AMC+STX+TE
EN248	Enugu	Farm	Pig	Escherichia coli	CAZ+CTX+ATM+AMP+AMC+OFX+NOR+CIP+ENR+STX+TE
EN254	Enugu	Farm	Pig	Escherichia coli	CAZ+CTX+ATM+AMP+AMC+OFX+NOR+CIP+ENR+S+STX+TE
EN255	Enugu	Farm	Pig	Escherichia coli	CAZ+CTX+ATM+AMP+AMC+S+STX+TE
EN256	Enugu	Farm	Pig	Escherichia coli	CAZ+CTX+ATM+AMP+S+STX+TE
EN257	Enugu	Farm	Pig	Escherichia coli	CAZ+CTX+ATM+AMP+S+STX+TE
EN260	Enugu	Farm	Pig	Escherichia coli	CAZ+CTX+ATM+AMP+AMC+OFX+NOR+CIP+ENR+S+STX+TE
EN261	Enugu	Farm	Pig	Escherichia coli	CAZ+CTX+ATM+AMP+S+STX+TE
EN263	Enugu	Farm	Pig	Escherichia coli	CAZ+CTX+ATM+AMP+S+STX+TE
EN264	Enugu	Farm	Pig	Escherichia coli	CAZ+CTX+ATM+AMP+S+STX+TE
EN274	Enugu	Abattoir	Human	Escherichia coli	CAZ+CTX+ATM+AMP+AMC+OFX+NOR+CIP+ENR+CN+S+STX+TE
EN276	Enugu	Abattoir	Human	Escherichia coli	CAZ+CTX+ATM+AMP+AMC+OFX+NOR+CIP+ENR+CN+S+STX+TE
EN277	Enugu	Abattoir	Human	Escherichia coli	CAZ+CTX+ATM+AMP+AMC+OFX+NOR+CIP+ENR+STX+TE
EN294	Enugu	Farm	Human	Klebsiella pneumoniae	CTX+ATM+AMP+ENR+S+STX+TE
EN298	Enugu	Farm	Human	Klebsiella pneumoniae	MEM+CAZ+CTX+ATM
EN300	Enugu	Farm	Human	Klebsiella pneumoniae	CAZ+CTX+ATM+AMP+CN+S+STX+TE
EN313	Enugu	Farm	Human	Escherichia coli	CAZ+CTX+ATM+AMP+OFX+NOR+CIP+ENR+CN+S+STX+TE
