# Supplementary material for: Rapid detection and molecular epidemiology of β-lactamase producing Enterobacteriaceae isolated from food animals and in-contact humans in Nigeria
Source: PLoS One. 2024 Apr 11;19(4):e0289190. doi: 10.1371/journal.pone.0289190 (PMC11008865; doi:10.1371/journal.pone.0289190)
Supplement: S6 Table — (XLSX) [file pone.0289190.s006.xlsx]

## Sheet: Sheet1
Rapid detection and molecular epidemiology of β-lactamase producing Enterobacteriaceae isolated from food animals and in-contact humans in Nigeria. Solomon O. Olorunleke, M. Kirchner, N. Duggett, M. K. Stevens, K. F. Chah, J.A Nwanta, L. A. Brunton, and M. F. Anjum.
			S6 Table. AMR profiles of E. coli, Enterobacter cloacae and Klebsiella pneumoniae isolated from the same sampling site and host species
Isolate ID	Sampling Site	Host Specie	Strain	ST	AMR Genes	AMR Profile	Plasmid Harboured
FARM A
AAB054	Farm	Goat	Escherichia coli	949	3	CTX-M-15+qnrS1+dfrA14
AAB055	Farm	Goat	Escherichia coli	949	3	CTX-M-15+qnrS1+dfrA14
AAB056	Farm	Goat	Klebsiella pneumoniae	101	12	strA+strB+CTX-M-15+SHV-28+TEM-1b+fosA_v3+oqxA8+oqxB17+qnrS1+sul2+tet-A-v2+dfrA14	IncFIB(K), IncFII(pKP91), Col(pHAD28)
AAB057	Farm	Goat	Escherichia coli	1196	7	aadA2+ant3-1a+CTX-M-15+TEM-1b+cml_+tet-A-v2+dfrA12	IncFII, IncR
AAB058	Farm	Goat	Escherichia coli	38	8	strA+strB+CTX-M-15+TEM-1b+qnrS1+sul2+tet-A-v2+dfrA14	IncY
AAB060	Farm	Goat	Escherichia coli	10	16	aadA12+ant3-Ia+aph3-Ia+strB+aac3-IId+CTX-M-15+TEM-1b+mefB+mphA+qnrS1+qnrS4+sat2A+sul2+sul3-v1+tet-A-v2+dfrA1	IncHI2A, IncHI2, pKPC-CAV1321, Col(pHAD28)
FARM B
EN222	Farm	Chicken	Escherichia coli	1434	8	strA+strB+CTX-M-15+TEM-1b+qnrS1+sul2+tet-A-v2+dfrA14	IncY
EN224	Farm	Chicken	Klebsiella pneumoniae	34	12	strA+strB+CTX-M-15+SHV-26+TEM-1b+fosA_v3+oqxA9+oqxB12+qnrS1+sul2+tet-A-v2+dfrA14	IncFIB(K),FIA(pBK30683), Col440I, IncY
EN227	Farm	Chicken	Klebsiella pneumoniae	34	12	strA+strB+CTX-M-15+SHV-26+TEM-1b+fosA_v3+oqxA9+oqxB12+qnrS1+sul2+tet-A-v2+dfrA14	IncFIB(K),FIA(pBK30683), Col440I, IncY
EN294	Farm	Human	Klebsiella pneumoniae	34	12	strA+strB+CTX-M-15+SHV-26+TEM-1b+fosA_v3+oqxA9+oqxB12+qnrS1+sul2+tet-A-v2+dfrA14	IncFIB(K),IncN,FIA(pBK30683), Col440I,IncY
EN298	Farm	Human	Klebsiella pneumoniae	34	12	strA+strB+CTX-M-15+SHV-26+TEM-1b+fosA_v3+oqxA9+oqxB12+qnrS1+sul2+tet-A-v2+dfrA14	IncFIB(K),IncN,FIA(pBK30683), Col440I, IncY,
EN300	Farm	Human	Klebsiella pneumoniae	34	13	strA+strB+CTX-M-15+SHV-26+TEM-1b+fosA_v3+oqxA1+oqxA9+oqxB12+qnrS1+sul2+tet-A-v2+dfrA14	IncFIB(K),IncN,FIA(pBK30683),Col440I,IncY
ABATTOIR A
AAB007	Abattoir	Cattle	Klebsiella pneumoniae	2623	16	aac3-pEK516+aadA6+aph3-Ia+strB+aac6-Ib-cr+CTX-M-15+OXA-1+SHV-1+TEM-1b+fosA_v3+oqxA1+oqxB2+qnrB1+sul2+tet-D+dfrA14	IncFIB(K), IncFII(K), Col440I, Col(pHAD28)
AAB008	Abattoir	Cattle	Enterobacter cloacae	840	15	aac3-pEK516+aadA6+ant3-Ia+strA+strB+aac6-Ib-cr+CMH-1+CTX-M-15+OXA-1+TEM-1b+catA1+fosA+qnrB1+sul2+dfrA14
AAB013	Abattoir	Cattle	Enterobacter cloacae		3	CMH-1+OXA-272+fosA
AAB015	Abattoir	Cattle	Escherichia coli	38	11	aadA22_b+ant3-1a+strA+strB+CTX-M-15+TEM-1b+catA1+sat2A+sul2+tet-D+dfrA1	IncFII(pRSB107), IncFIB(AP001918)
AAB016	Abattoir	Cattle	Escherichia coli	38	11	aadA22_b+ant3-1a+strA+strB+CTX-M-15+TEM-1b+catA1+sat2A+sul2+tet-D+dfrA1	IncFII(pRSB107), IncFIB(AP001918)
AAB020	Abattoir	Cattle	Klebsiella pneumoniae	1552	14	aadA22_b+ant3-Ia+strA+strB+CTX-M-15+SHV-62+fosA_v3+oqxA1+oqxB19+qnrS1+sul1+sul2+tet-A-v2+dfrA15	IncHI1B(pNDM-MAR), IncFIB(K)(pCAV1099-114, ColRNAI
AAB022	Abattoir	Cattle	Klebsiella pneumoniae	1552	14	aadA22_b+ant3-Ia+strA+strB+CTX-M-15+SHV-62+fosA_v3+oqxA1+oqxB19+qnrS1+sul1+sul2+tet-A-v2+dfrA15	IncHI1B(pNDM-MAR), IncFIB(K)(pCAV1099-114), ColRNAI
AAB025	Abattoir	Cattle	Escherichia coli	167	13	aadA2+strA+strB+aac3-IId+CTX-M-55+TEM-1b+catA1+mphA+qepA4+sul1+sul2+tet-AB+dfrA12	IncFII, IncFIB(AP001918), IncFIA, IncX1
AAB028	Abattoir	Cattle	Escherichia coli	2852	8	strA+strB+CTX-M-15+TEM-1b+qnrS1+sul2+tet-A-v2+dfrA14	IncFIA(HI1), IncHI1B(R27), IncHI1A, IncY
ABATTOIR B
BEB160	Abattoir	Human	Enterobacter cloacae		11	aadA6+strA+strB+aac6-Ib-cr+CMH-1+CTX-M-15+TEM-1b+fosA+qnrB1+sul2+dfrA14
BEB166	Abattoir	Human	Enterobacter cloacae	544	15	aac3-pEK516+aadA6+ant3-Ia+strA+strB+aac6-Ib-cr+CTX-M-15+OXA-1+ACT-25+TEM-1b+catA1+fosA+qnrB1+sul2+dfrA14	Col440I
BEB167	Abattoir	Human	Klebsiella pneumoniae	39	12	aac3-pEK516+strA+strB+CTX-M-15+SHV-4+TEM-1b+fosA_v3+oqxA1+oqxB32+sul2+tet-D+dfrA14	IncFIB(K),IncFII(K), Col440I
BEB168	Abattoir	Human	Klebsiella pneumoniae	4	17	aac3-pEK516+aadA6+strA+strB+aac6-Ib-cr+CTX-M-15+OXA-1+SHV-69+TEM-1b+fosA_v3+oqxA3+oqxB27+oqxB5+qnrB1+sul2+tet-A-v2+dfrA14	IncFIB(K),IncR, Col(pHAD28)
ANIMAL MARKET A
AAB110	Animal Market	Chicken	Esherichia coli	155	9	aac3-IId+CTX-M-65+TEM-1b+floR+mphB+qnrS1+tet-A-v2+dfrA12+dfrA17	IncFIB(AP001918), IncFII(pCoo), p0111, IncI1-I(Alpha)
AAB113	Animal Market	Chicken	Klebsiella pneumoniae	39	26	aadA2+ant3-Ia+aph3-Ia+aph6-Ic+strB+armA+aac3-IId+CTX-M-15+SHV-4+TEM-1b+catA1+cml_+fosA_v3+mefB+mphA+mphE+msrE+oqxA1+oqxB32+qnrB52+sul1+sul2+sul3-v1+tet-A-v2+dfrA12+dfrA7	IncHI1B(pNDM-MAR),IncFIB(K),IncFII(K),IncFIB(pNDM-Mar)
AAB114	Animal Market	Chicken	Esherichia coli	1485	9	strA+strB+CTX-M-65+TEM-1b+floR+qnrS1+sul2+tet-A-v2+dfrA14	IncHI1B(pNDM-CIT), IncFII, IncFIB(AP001918), FIA(pBK30683), IncQ1, pKPC-CAV1320, p0111, IncI1-I(Alpha)
AAB115	Animal Market	Chicken	Klebsiella pneumoniae	39	26	aadA2+ant3-Ia+aph3-Ia+aph6-Ic+strB+armA+aac3-IId+CTX-M-15+SHV-4+TEM-1b+catA1+cml_+fosA_v3+mefB+mphA+mphE+msrE+oqxA1+oqxB32+qnrB52+sul1+sul2+sul3-v1+tet-A-v2+dfrA12+dfrA7	IncHI1B(pNDM-MAR),IncFIB(K),IncFII(K),IncFIB(pNDM-Mar), pKPC-CAV1320, IncQ1
ANIMAL MARKET B
BEB099	Animal Market	Human	Esherichia coli	10	5	aadA22_b+ant3-1a+CTX-M-15+sat2A+dfrA1
BEB102	Animal Market	Human	Klebsiella pneumoniae	966	16	aac3-pEK516+aadA6+strA+strB+aac6-Ib-cr+CTX-M-15+OXA-1+SHV-41+TEM-1b+fosA_v3+oqxA6+oqxB18+qnrB1+sul2+tet-A-v2+dfrA14	IncFIB(K),IncFII(K)
BEB105	Animal Market	Human	Enterobacter cloacae	105	12	aadA6+ant3-Ia+strA+strB+aac6-Ib-cr+ACT-16+CTX-M-15+OXA-1+TEM-1b+fosA+sul2+dfrA14	Col440II
BEB107	Animal Market	Human	Esherichia coli	448	6	CTX-M-15+qepA4+sul1+tet-AB+dfr2d+dfrB4
BEB111	Animal Market	Human	Esherichia coli	2178	8	strA+strB+CTX-M-15+TEM-1b+qnrS1+sul2+tet-A-v2+dfrA14+	IncY
BEB112	Animal Market	Human	Esherichia coli	2178	8	strA+strB+CTX-M-15+TEM-1b+qnrS1+sul2+tet-A-v2+dfrA14+	IncY
BEB129	Animal Market	Human	Enterobacter cloacae	144	15	aac3-pEK516+aadA6+ant3-Ia+strA+strB+aac6-Ib-cr+CTX-M-15+OXA-1+ACT-25+TEM-1b+catA1+fosA+qnrB1+sul2+dfrA14+	IncFIB(pECLA), Col440II
ANIMAL MARKET C
EN205	Animal Market	Chicken	Enterobacter cloacae		16	aac3-pEK516+aadA6+ant3-Ia+strA+strB+aac6-Ib-cr+CTX-M-15+OXA-1+ACT-17+TEM-1b+catA1+fosA+qnrB1+sul1+sul2+dfrA14+	IncHI2A,IncHI2,IncFIB(pHCM2), pKPC-CAV1321,Col(pHAD28),Col440II
EN207	Animal Market	Chicken	Escherichia coli	novel	13	aadA2+strA+strB+aac3-IId+CTX-M-15+TEM-1+TEM-1a+TEM-1b+TEM-1c+qnrS1+sul2+tet-A-v2+dfrA12+	IncFII, IncFIB(AP001918), IncFII(pCoo), Col440I, IncI(Gamma), Col(pHAD28), ColpVC, ColRNAI
